# Supplementary material for: Healthcare providers’ palliative care graded diagnosis and treatment behavior, attitudes, self-efficacy, compassion fatigue, and workplace well-being: A mediating moderation model
Source: PLoS One. 2025 Nov 21;20(11):e0336925. doi: 10.1371/journal.pone.0336925 (PMC12637986; doi:10.1371/journal.pone.0336925)
Supplement: S1 Data — (XLSX) [file pone.0336925.s001.xlsx]

## Sheet: 742W
Age	Gender	Marriage	Education	Workyear	职称	工作性质	所在科室	夜班频率	安宁疗护分级诊疗相关专业培训	通过其他途径获取过安宁疗护分级诊疗相关知识	终末期患者照护经历	安宁疗护转诊经历	所在单位是否有终末期患者相关的转诊制度	宗教信仰	分级诊疗态度总分	分级诊疗行为总分	共情疲乏维度一创伤	共情疲乏维度二倦怠	共情疲乏ZF	自我效能ZF	工作幸福ZF
3	2	1	4	2	2	2	1	3	2	3	1	2	3	2	92	25	23	41	64	19	78
6	2	1	3	5	2	2	1	4	1	2	1	1	1	2	110	59	15	29	44	30	89
5	1	1	4	4	2	1	1	3	2	2	1	1	3	2	86	48	34	46	80	30	76
5	2	2	4	3	2	1	1	3	2	4	2	2	3	2	97	46	24	53	77	24	66
5	2	1	4	3	2	1	1	3	2	1	1	1	3	2	110	45	20	29	49	25	69
4	1	1	4	3	3	1	1	3	1	2	1	2	1	2	88	38	12	17	29	29	84
5	2	1	4	4	2	1	1	3	2	4	1	2	3	2	102	49	9	19	28	28	92
3	1	2	4	3	1	1	1	2	2	3	1	1	3	2	92	65	5	14	19	30	92
2	2	1	3	3	1	2	1	2	2	3	1	2	1	2	104	52	5	23	28	40	91
4	2	1	3	4	2	2	1	1	1	2	1	2	2	2	85	41	34	53	87	30	80
3	2	2	3	3	2	1	1	2	2	2	1	1	1	2	100	50	16	27	43	30	75
5	1	1	4	3	3	1	1	4	1	3	1	2	2	2	110	65	5	9	14	38	93
4	2	1	3	3	1	2	1	1	2	1	1	2	2	2	66	22	23	35	58	20	74
4	2	1	4	3	3	1	1	3	2	6	1	2	3	2	99	36	11	27	38	30	73
5	2	1	4	2	2	1	1	3	2	2	2	2	1	2	95	63	16	33	49	29	102
2	2	2	3	1	4	1	1	1	2	1	2	2	1	2	88	52	10	16	26	24	80
5	1	2	4	3	2	1	1	3	1	6	1	1	2	2	90	38	25	38	63	20	61
2	2	2	3	2	1	2	1	2	2	2	1	1	3	2	72	39	25	40	65	20	70
4	2	2	4	2	1	2	1	2	2	1	1	2	3	2	79	33	5	28	33	27	81
4	1	1	4	2	2	1	1	3	2	2	1	2	3	2	105	41	12	25	37	22	75
6	2	1	3	7	2	2	1	1	2	2	2	2	3	2	110	52	30	48	78	30	76
5	2	1	3	5	2	2	1	1	1	1	1	2	2	2	110	53	50	80	130	40	114
5	2	1	4	3	3	1	1	3	2	2	1	2	2	2	88	39	5	8	13	30	95
4	2	2	3	3	1	2	1	1	2	1	1	2	1	2	106	54	21	33	54	24	78
4	1	1	3	3	2	1	1	1	2	2	1	2	3	2	81	44	22	41	63	28	82
2	2	2	3	1	1	2	1	1	2	1	1	2	3	2	107	49	12	18	30	27	78
3	1	1	4	2	2	1	1	2	2	1	1	1	2	2	88	46	28	44	72	21	51
2	1	2	3	1	1	2	1	1	2	2	2	1	3	1	110	54	8	24	32	40	66
4	2	1	3	3	2	2	1	2	1	2	1	2	1	2	109	55	15	47	62	21	79
2	1	2	2	1	1	2	1	1	2	1	2	2	1	2	95	56	11	19	30	33	71
4	1	1	4	2	2	1	1	2	2	2	1	2	1	2	104	39	25	40	65	20	76
4	2	1	4	2	2	1	1	3	2	2	1	2	3	2	44	39	30	48	78	20	76
5	2	1	4	4	2	1	1	2	2	3	2	2	3	2	100	43	40	68	108	29	65
7	1	1	4	6	3	1	1	4	1	3	2	2	1	2	110	64	6	18	24	39	114
5	2	2	4	3	1	1	1	2	1	6	2	2	1	2	109	49	36	55	91	26	74
3	2	1	3	3	1	2	1	2	2	4	2	2	2	2	110	55	25	42	67	40	114
4	2	1	3	4	2	2	1	2	1	2	1	2	3	2	95	53	37	59	96	35	102
4	2	1	3	4	2	2	1	3	1	2	1	1	2	2	105	53	10	18	28	30	81
2	1	2	3	2	1	2	4	4	2	2	2	2	3	2	89	33	15	29	44	23	88
3	2	1	3	3	1	2	1	3	1	2	1	2	3	2	88	39	26	43	69	21	76
5	2	1	3	5	2	2	1	3	1	2	1	2	1	2	110	65	18	32	50	20	76
2	2	2	3	2	1	2	1	2	2	2	1	2	3	2	66	39	25	40	65	20	75
7	2	1	3	7	2	2	1	4	1	2	1	1	1	2	84	45	14	27	41	21	78
2	1	2	3	1	1	2	1	3	2	2	1	2	1	2	110	51	5	8	13	31	109
4	2	1	3	4	2	2	1	2	1	1	1	2	1	2	110	52	40	63	103	30	84
4	2	1	3	3	1	2	1	2	1	2	1	2	3	2	88	39	25	40	65	20	74
4	2	1	3	3	2	2	1	1	2	2	1	2	3	2	88	36	11	18	29	28	96
4	1	1	4	2	3	1	1	1	2	1	1	2	2	2	83	27	12	29	41	32	52
4	2	1	3	3	2	2	3	2	2	1	2	2	2	1	110	39	17	28	45	30	77
5	2	1	3	5	2	2	1	2	1	4	1	2	3	2	105	50	45	70	115	34	107
3	2	1	3	3	2	2	1	2	1	3	2	2	3	2	110	52	9	18	27	30	84
5	2	1	3	4	2	2	1	1	1	2	1	1	1	2	108	31	12	23	35	26	76
7	2	1	3	6	2	2	1	1	1	2	1	1	2	2	110	65	10	16	26	40	114
3	2	1	3	3	1	2	1	2	1	2	1	2	3	2	88	36	30	51	81	21	76
6	2	1	3	6	2	2	1	4	2	2	1	1	2	2	107	35	8	21	29	28	105
4	2	1	3	3	2	2	1	1	1	2	1	2	2	2	104	26	13	20	33	22	88
2	2	2	3	1	1	2	1	2	2	1	1	2	1	2	101	52	10	23	33	27	102
3	2	1	3	2	1	2	1	2	1	2	1	2	3	2	107	33	19	26	45	22	97
5	2	1	3	5	1	2	1	1	1	2	1	1	2	2	100	41	9	40	49	30	92
4	2	1	3	3	2	2	1	2	2	1	1	2	2	2	105	59	49	79	128	40	114
4	2	1	3	2	1	2	7	2	1	2	2	2	3	2	93	38	12	17	29	25	91
4	2	1	2	4	2	2	3	2	2	1	2	2	2	2	106	60	16	16	32	28	94
4	2	1	3	3	2	2	1	2	2	1	1	2	3	2	104	42	13	28	41	30	96
7	2	3	2	7	2	3	1	1	1	6	1	1	1	1	84	53	5	8	13	30	80
7	2	1	3	7	3	2	1	4	1	2	1	1	1	2	90	40	19	35	54	29	70
6	2	1	3	5	2	2	3	4	2	6	1	2	2	2	107	26	7	12	19	22	81
4	2	1	3	4	2	2	1	4	1	2	1	1	1	2	109	56	7	14	21	38	104
5	2	1	3	4	2	2	1	1	2	1	1	2	2	2	91	52	40	64	104	35	88
3	2	2	4	1	1	2	1	2	2	1	2	2	3	2	80	49	33	53	86	30	83
3	2	1	3	3	1	2	1	2	2	1	1	1	3	2	87	47	25	45	70	28	81
4	2	1	2	4	2	2	4	2	1	3	1	2	2	2	88	46	26	43	69	24	72
5	2	1	3	5	2	2	1	2	1	1	2	2	3	2	94	35	10	34	44	15	65
4	2	1	3	3	2	2	1	4	2	1	1	2	3	2	106	43	17	31	48	19	77
2	2	2	3	2	1	2	1	2	2	2	1	2	2	2	92	36	19	46	65	21	81
4	2	1	3	4	2	2	1	2	1	3	2	2	2	2	110	65	5	8	13	10	112
2	2	1	3	2	1	2	4	2	2	2	2	2	1	2	110	52	5	12	17	24	67
4	2	2	3	4	2	2	4	2	1	1	2	2	1	1	69	39	46	73	119	20	57
6	2	1	4	6	3	2	4	4	2	1	1	2	3	2	92	39	11	9	20	30	87
3	2	1	3	3	2	2	3	1	2	1	2	2	3	2	88	26	14	26	40	20	76
5	2	1	3	5	2	2	3	4	2	1	2	2	2	2	99	28	42	54	96	30	95
4	2	1	3	4	2	2	1	4	1	2	1	1	1	2	107	57	6	22	28	35	87
2	2	2	2	1	1	2	5	1	2	1	2	2	2	2	110	47	29	50	79	15	71
5	1	1	3	4	1	2	4	2	2	3	1	1	1	2	92	53	42	64	106	22	60
5	2	1	4	5	2	2	4	4	2	1	2	2	3	2	90	27	8	13	21	29	69
3	2	2	3	3	1	2	5	1	2	1	1	2	2	2	104	55	31	49	80	21	74
6	2	1	2	7	2	2	5	1	2	1	2	2	3	2	102	54	10	23	33	25	76
3	1	1	3	3	1	2	4	1	2	5	1	2	1	2	85	46	34	57	91	27	82
6	2	1	4	5	3	2	4	4	2	1	2	2	3	2	93	40	11	30	41	40	95
4	2	1	3	3	2	2	5	2	2	1	1	2	3	2	89	30	22	21	43	26	79
4	2	1	3	4	2	2	1	3	2	2	2	2	2	2	109	63	30	50	80	28	77
2	2	2	2	1	1	2	5	1	2	4	2	2	1	2	88	39	27	49	76	26	76
3	2	2	3	3	1	2	4	2	2	3	1	2	3	2	110	65	5	19	24	32	114
7	2	1	2	7	2	2	5	1	2	3	2	2	1	2	102	21	5	11	16	23	85
3	2	1	3	3	1	2	5	2	2	1	1	2	1	2	110	65	15	27	42	39	102
3	2	1	3	3	1	2	1	2	2	2	1	1	1	2	110	65	5	8	13	40	114
3	1	2	3	3	1	2	7	2	2	6	1	1	1	2	88	52	40	64	104	30	95
2	2	2	3	2	1	2	1	2	1	1	1	2	3	2	88	48	24	54	78	21	74
7	2	1	3	7	2	2	1	4	1	4	1	1	1	2	87	51	12	26	38	26	58
3	2	2	4	2	1	2	4	1	2	1	1	2	2	2	96	39	23	25	48	31	89
3	2	2	3	3	1	2	5	2	2	2	1	2	3	2	88	19	32	49	81	20	73
3	2	2	3	2	1	2	1	2	2	1	1	2	3	2	67	40	25	40	65	29	76
5	1	1	3	5	2	2	1	2	1	2	2	1	1	1	103	63	48	80	128	40	112
3	2	1	3	3	1	2	5	1	2	2	2	2	2	2	110	65	8	12	20	40	74
3	2	1	3	3	2	2	1	3	1	2	2	2	3	1	66	39	25	40	65	29	76
3	2	2	3	2	1	2	3	1	2	2	1	1	3	2	88	40	14	30	44	32	95
2	2	2	3	2	1	2	1	2	2	2	1	2	2	2	80	36	28	39	67	24	76
2	2	2	3	2	1	2	5	2	2	1	2	2	2	2	110	52	15	25	40	30	95
5	2	1	3	4	2	2	3	4	2	1	1	2	3	2	94	37	24	37	61	22	61
4	2	2	3	3	2	2	4	2	2	2	2	2	1	1	89	40	30	50	80	30	76
4	2	1	4	3	2	2	1	2	2	2	1	2	3	2	110	59	35	54	89	30	78
5	2	1	3	4	2	2	4	1	2	1	1	2	3	2	91	30	25	33	58	19	101
4	1	2	3	4	2	2	4	1	2	1	2	2	1	2	91	44	15	35	50	29	76
3	2	1	4	2	2	2	1	2	1	3	1	2	3	2	87	24	18	42	60	20	71
4	2	1	3	4	1	3	4	1	2	1	1	2	2	1	102	29	6	17	23	33	78
7	2	1	3	7	2	2	1	4	1	1	1	2	1	2	109	61	40	50	90	29	80
4	2	1	3	3	2	2	3	4	2	1	1	2	1	1	110	65	49	80	129	40	114
3	2	1	3	3	1	2	3	2	2	1	1	2	3	2	87	52	19	48	67	40	46
4	2	1	4	3	2	2	6	1	2	1	1	2	2	2	87	34	15	30	45	30	81
2	1	2	3	1	1	2	4	1	2	2	2	2	1	2	110	65	5	8	13	40	114
3	2	2	3	2	1	2	3	1	2	1	1	2	3	2	88	39	23	36	59	22	71
3	2	1	3	3	1	2	4	2	2	1	1	2	1	2	98	13	20	44	64	22	59
3	2	1	4	3	1	2	7	1	2	4	1	1	1	2	110	52	10	16	26	38	78
7	2	1	3	7	3	1	5	1	2	2	2	1	1	2	110	65	19	28	47	30	97
7	2	1	2	7	3	2	4	1	2	5	1	2	3	2	95	45	31	37	68	18	67
6	2	1	2	6	2	2	3	1	1	2	2	2	1	2	89	51	34	59	93	24	67
6	2	1	2	5	2	2	3	1	1	1	2	2	2	2	110	38	12	25	37	25	94
5	2	1	3	3	2	2	4	1	2	4	1	2	1	2	110	40	22	34	56	22	72
7	1	1	2	7	2	1	3	1	2	1	2	2	3	2	104	43	7	20	27	27	95
4	2	1	2	2	2	2	4	1	2	2	2	2	1	2	110	36	5	27	32	30	85
3	2	1	2	3	2	2	4	2	1	4	1	2	1	2	88	31	31	46	77	26	72
7	2	1	2	7	2	2	4	3	2	2	2	2	3	2	100	35	7	9	16	33	103
3	2	1	3	2	1	2	4	2	2	1	2	2	3	2	66	39	25	40	65	25	76
3	2	1	3	3	1	2	4	2	2	5	2	2	3	2	87	29	14	27	41	20	71
5	2	1	3	5	2	2	4	1	2	1	2	2	3	2	51	39	16	29	45	20	38
5	2	1	2	5	2	2	1	2	1	2	1	1	3	2	96	40	38	63	101	18	76
3	2	1	3	3	1	2	4	2	2	4	2	2	1	2	88	17	5	20	25	31	106
4	2	1	2	3	4	2	4	4	2	1	2	2	3	2	109	53	6	19	25	40	114
5	2	1	2	3	1	2	3	1	2	1	2	2	3	2	110	65	22	21	43	40	114
7	2	1	2	7	3	2	4	1	1	2	1	2	1	1	109	56	15	16	31	28	72
3	2	1	3	3	1	2	4	1	2	4	2	2	3	2	110	62	15	24	39	40	114
7	2	1	2	7	3	2	4	1	1	2	1	1	1	2	100	25	10	22	32	20	76
6	2	1	3	3	2	2	7	2	2	2	2	2	1	2	77	40	7	15	22	24	80
4	2	1	3	4	2	2	3	4	2	3	2	1	1	2	89	40	18	26	44	21	75
2	2	1	3	2	1	2	3	3	2	2	2	2	3	2	110	39	5	9	14	18	95
6	2	1	2	5	1	2	3	4	2	2	1	2	1	1	44	39	11	19	30	26	80
3	2	1	3	3	2	2	5	4	2	1	2	2	2	2	93	48	16	21	37	21	84
5	2	1	3	4	2	2	3	1	2	1	1	2	1	2	105	65	50	80	130	33	112
3	2	1	3	4	2	2	3	2	2	1	1	2	2	2	88	48	20	57	77	30	57
7	2	1	3	7	3	2	4	1	2	4	2	2	2	2	97	50	24	22	46	22	83
4	2	1	2	3	1	2	3	2	2	1	2	2	3	2	81	30	10	43	53	14	51
4	2	1	3	4	2	2	7	4	2	2	2	2	1	2	88	28	9	47	56	26	76
6	2	1	3	6	3	2	3	1	2	2	1	2	1	2	108	47	13	16	29	33	86
7	2	1	2	7	2	2	1	4	1	4	1	1	2	2	95	30	28	46	74	15	80
3	2	1	2	2	2	2	3	1	2	1	2	2	1	2	66	39	25	40	65	20	80
3	2	1	3	2	2	2	3	1	2	1	2	2	1	2	88	39	30	49	79	30	76
4	2	1	3	4	2	2	5	2	1	2	1	1	1	2	85	41	9	18	27	29	107
4	2	1	3	4	2	2	3	1	2	1	2	2	3	2	106	35	11	30	41	25	79
4	2	1	3	4	2	2	3	2	1	4	2	2	3	2	81	37	14	16	30	19	76
5	2	1	3	5	2	2	3	1	1	5	1	1	1	1	81	41	10	10	20	29	94
2	2	2	3	2	1	2	3	1	2	3	1	2	1	2	90	47	30	45	75	30	76
3	2	1	3	2	2	2	3	1	2	1	1	1	3	2	109	44	16	25	41	25	77
4	2	1	3	4	1	2	3	1	2	1	2	2	1	2	110	43	22	33	55	19	51
3	2	1	3	4	1	2	3	1	2	5	1	2	3	1	110	53	31	44	75	30	76
5	2	1	3	4	1	2	3	1	1	6	2	2	1	2	110	65	30	48	78	30	76
3	2	1	3	3	2	2	4	1	2	2	2	2	3	2	100	64	7	33	40	16	75
4	2	1	2	2	1	2	4	1	2	1	2	2	3	2	63	61	28	47	75	38	95
3	2	1	3	2	1	2	3	2	2	1	2	2	2	2	98	15	8	47	55	22	69
3	2	1	3	3	1	2	4	2	2	1	2	2	3	2	99	41	25	39	64	27	91
3	2	2	3	4	1	2	3	1	2	1	2	2	3	2	87	38	10	20	30	28	73
2	2	2	2	1	1	2	3	2	2	1	2	2	1	2	88	47	40	63	103	13	76
3	2	1	3	3	1	2	4	2	1	2	2	2	2	2	71	25	6	19	25	18	73
4	2	1	2	2	1	2	4	2	1	2	2	2	1	2	22	13	6	9	15	10	92
4	2	1	2	2	1	2	3	2	2	4	2	2	3	2	106	41	7	20	27	24	74
4	2	1	2	4	1	2	4	2	1	2	2	2	2	2	99	55	23	36	59	30	68
3	2	1	3	3	1	2	3	2	2	1	2	2	3	2	110	31	6	21	27	32	79
2	2	2	2	2	1	2	5	2	2	2	2	2	1	2	93	46	28	41	69	33	76
4	2	1	3	4	2	2	3	2	2	2	2	2	2	2	101	44	12	23	35	19	96
5	2	1	3	5	2	2	4	1	2	2	1	2	2	2	100	35	41	53	94	30	86
6	2	3	1	6	1	2	3	4	2	3	2	2	2	2	71	46	37	54	91	31	89
4	2	1	3	4	2	2	3	1	2	1	2	2	3	2	83	39	14	23	37	19	83
3	2	1	3	2	1	2	3	2	2	1	1	2	3	2	110	62	34	52	86	30	76
5	2	1	2	5	2	2	3	2	2	1	2	2	2	2	85	42	15	24	39	27	78
4	2	1	3	3	2	2	7	1	2	2	1	2	3	2	98	36	14	29	43	23	62
5	2	1	3	4	1	2	3	2	2	1	2	2	1	2	91	39	25	40	65	33	76
5	2	1	3	4	2	2	4	4	2	1	2	2	3	2	87	44	19	36	55	22	72
6	1	1	4	5	3	1	1	2	2	6	1	1	1	2	86	47	7	16	23	37	84
4	2	1	3	3	1	2	4	1	2	1	2	2	2	2	110	25	13	27	40	24	83
4	2	1	3	3	1	2	1	4	2	3	1	2	3	2	110	39	28	47	75	39	76
7	1	1	3	7	3	1	1	4	1	3	1	1	1	1	98	62	38	27	65	28	83
3	2	1	3	3	1	2	3	2	2	1	2	2	3	2	88	51	26	54	80	23	74
3	2	2	3	2	1	2	4	3	2	2	1	2	2	2	92	39	14	35	49	19	55
6	2	1	2	5	2	2	5	2	2	1	1	2	1	2	93	29	14	46	60	15	79
2	2	2	3	2	1	2	3	2	2	2	2	2	3	2	66	40	5	24	29	30	76
3	2	1	2	3	1	2	3	2	2	2	2	2	3	1	79	26	10	17	27	26	75
4	2	1	2	3	1	2	3	1	2	1	2	2	2	2	102	39	5	49	54	20	84
3	2	2	3	3	1	2	3	2	2	1	1	2	1	1	82	43	18	33	51	20	76
3	2	1	2	3	1	2	3	2	2	1	2	2	3	2	66	39	25	40	65	30	76
3	2	2	3	3	1	2	3	2	2	3	1	1	1	2	83	27	25	45	70	21	75
4	2	1	2	3	2	2	4	2	1	2	1	1	1	2	109	65	40	27	67	23	96
4	2	1	3	4	2	2	3	1	2	6	1	1	3	2	88	52	13	33	46	22	71
7	2	1	2	7	3	2	4	1	2	3	2	2	1	2	103	51	5	8	13	33	100
3	2	2	3	3	1	2	3	1	2	4	2	2	3	2	80	22	8	16	24	30	63
4	2	1	3	4	2	2	3	1	2	1	1	2	3	2	91	42	12	24	36	22	76
3	2	2	3	2	1	2	3	2	2	1	1	2	3	2	97	46	13	20	33	24	87
7	2	1	2	7	2	2	4	1	2	1	1	2	3	2	78	48	19	21	40	32	90
4	2	1	2	2	1	2	4	1	2	1	2	2	3	1	44	22	14	20	34	26	101
3	2	2	3	2	1	2	3	1	2	1	2	2	3	1	110	52	40	64	104	40	92
4	2	1	3	3	1	2	3	2	2	1	2	2	1	2	90	37	17	23	40	17	68
3	2	1	3	3	1	2	3	2	2	1	2	2	3	2	88	18	21	52	73	13	76
3	2	1	2	3	1	2	3	2	1	2	2	1	2	2	79	32	25	42	67	29	77
3	2	1	2	2	1	2	3	2	2	2	2	2	2	1	103	43	29	49	78	26	67
4	2	1	3	4	2	2	3	1	2	1	2	2	3	2	58	13	49	77	126	10	72
5	2	1	2	3	1	2	3	2	2	1	2	2	1	2	110	43	10	42	52	25	66
3	2	1	3	3	1	2	3	1	2	1	2	2	3	2	88	38	11	14	25	24	89
4	2	1	2	2	1	2	4	1	1	2	1	1	1	2	88	50	13	28	41	30	78
4	2	2	2	3	1	2	4	2	2	2	1	2	1	2	110	65	50	80	130	40	99
4	2	1	3	4	2	2	4	4	1	2	1	2	1	1	84	50	19	31	50	38	55
4	2	1	3	3	2	2	4	1	2	1	2	2	3	2	110	35	5	8	13	19	95
4	2	1	2	2	1	2	3	1	2	4	1	1	1	2	110	65	9	13	22	30	95
3	2	1	2	3	1	2	4	1	2	1	2	2	1	2	88	39	10	9	19	34	95
4	2	1	3	3	1	2	4	4	1	3	2	2	1	2	110	61	5	8	13	40	114
3	2	2	2	2	1	2	6	1	2	2	2	2	3	2	103	39	23	56	79	17	42
3	2	2	2	2	1	2	3	1	1	2	1	2	3	2	66	39	26	40	66	20	95
3	2	1	2	2	2	2	3	1	1	2	1	1	1	2	110	46	5	14	19	23	86
6	2	1	2	3	1	2	3	2	1	2	1	2	1	2	110	60	14	22	36	31	93
3	2	1	3	3	1	2	4	2	2	1	2	2	2	2	98	34	11	9	20	27	77
3	2	1	3	3	1	2	3	1	2	1	1	2	3	2	96	43	33	50	83	17	55
3	2	1	3	4	1	2	3	1	2	1	1	1	1	2	86	40	8	11	19	27	90
4	2	2	3	3	1	2	4	2	2	1	2	2	2	2	110	52	7	31	38	30	78
3	2	2	2	2	1	2	3	2	2	2	2	2	3	2	75	33	11	18	29	22	78
4	2	1	2	2	2	2	3	2	2	2	2	2	1	2	87	37	5	8	13	27	77
6	2	1	3	6	2	1	6	1	2	1	2	2	3	2	66	39	30	48	78	30	76
7	2	1	2	7	2	1	3	4	1	4	2	2	1	2	92	51	24	37	61	27	58
6	1	1	2	4	1	3	4	1	2	2	2	2	1	2	88	48	21	35	56	23	77
6	2	1	3	5	3	1	5	1	2	1	2	1	3	2	110	38	14	15	29	20	95
6	2	1	2	5	2	2	5	4	2	1	2	2	2	2	90	65	5	9	14	40	110
7	1	1	3	7	2	1	4	1	1	2	1	1	1	2	106	52	12	15	27	27	95
4	2	1	3	5	2	3	5	1	2	4	1	1	1	2	109	62	5	14	19	37	107
4	1	1	3	3	2	1	3	1	2	5	1	2	2	2	91	49	8	16	24	30	95
3	2	2	3	2	1	1	4	3	2	2	2	2	3	2	88	49	8	15	23	29	76
5	1	1	3	4	2	1	3	1	2	1	2	2	2	2	102	59	7	17	24	38	109
5	1	3	3	4	3	1	3	1	2	3	2	1	2	2	82	51	10	15	25	35	99
4	2	1	3	4	2	2	4	1	1	2	1	2	3	1	110	43	12	21	33	40	114
4	2	1	3	4	2	2	4	3	2	3	2	2	2	2	81	37	9	33	42	20	72
7	1	1	4	7	3	1	3	1	2	3	2	2	2	2	101	48	19	29	48	22	72
4	2	2	2	2	1	2	4	1	2	1	2	2	3	2	110	39	33	50	83	34	52
7	1	1	3	7	3	1	3	4	2	1	1	2	3	2	100	65	32	52	84	28	82
6	1	1	4	5	3	1	3	1	2	1	2	2	2	1	74	42	30	49	79	28	79
4	2	1	3	4	1	2	4	1	1	2	1	2	1	2	89	54	23	24	47	30	101
5	1	1	3	4	2	1	4	1	2	5	1	2	3	2	88	39	10	22	32	23	76
7	1	1	3	7	3	3	3	1	1	2	1	2	2	1	94	30	27	41	68	29	102
5	1	1	3	4	2	3	3	4	2	6	1	2	1	2	95	56	46	71	117	34	98
5	1	1	3	4	2	1	4	1	2	1	2	2	3	2	88	52	8	28	36	25	75
4	2	1	3	4	2	2	4	3	2	1	2	2	1	2	105	54	22	37	59	35	75
7	1	1	3	7	3	1	3	4	1	3	2	2	1	2	94	45	32	57	89	29	79
4	2	1	3	4	2	2	3	4	2	1	1	2	3	2	88	57	32	11	43	25	98
7	2	1	2	7	3	2	3	4	2	2	2	2	3	2	106	65	50	79	129	40	114
3	2	1	3	2	1	2	3	2	2	1	1	2	3	2	88	39	21	60	81	21	65
7	1	1	3	7	3	1	4	1	2	1	2	2	3	2	88	34	9	16	25	20	77
3	2	1	3	4	1	2	5	1	2	1	2	2	2	1	110	63	5	11	16	18	19
7	1	1	3	7	3	1	7	4	2	1	1	2	3	2	87	35	9	32	41	25	65
4	2	1	3	2	1	1	3	1	2	1	2	2	1	2	110	65	15	17	32	23	76
5	1	1	3	5	3	1	5	2	2	2	2	1	1	2	94	65	7	20	27	29	76
4	2	1	3	3	2	2	3	1	2	1	2	2	3	2	88	35	19	32	51	28	68
7	1	1	4	6	3	1	3	2	2	3	2	2	1	2	104	39	18	27	45	30	76
3	1	2	4	2	1	1	3	1	2	1	1	2	2	2	97	58	43	70	113	37	90
5	1	1	3	4	2	1	4	2	2	1	2	2	3	2	44	26	15	24	39	20	38
4	1	1	3	3	2	1	4	1	1	2	1	1	3	2	110	65	28	49	77	34	95
5	1	1	3	4	2	1	4	1	2	6	1	1	1	2	104	48	32	43	75	28	74
7	1	1	3	7	3	1	3	1	2	5	2	2	3	2	88	44	17	20	37	19	76
4	2	1	3	4	2	2	4	1	1	2	1	1	1	2	80	44	33	52	85	28	87
5	2	1	3	4	2	1	5	1	2	1	2	2	3	1	109	28	9	21	30	23	75
5	2	1	3	5	2	2	4	3	2	1	1	2	3	2	83	51	31	47	78	26	72
3	2	2	3	2	2	2	4	2	2	2	1	2	1	1	70	40	18	34	52	20	53
3	2	1	3	3	1	2	3	2	2	5	1	1	1	2	90	52	26	52	78	25	74
6	2	1	3	5	3	1	3	1	2	1	2	2	2	2	88	23	5	40	45	21	51
2	2	2	3	2	1	2	4	1	2	4	2	2	3	2	110	54	27	49	76	33	75
3	2	1	3	2	1	2	4	2	1	1	2	1	1	2	57	34	28	41	69	22	61
7	1	1	3	7	3	1	3	1	2	4	2	2	3	2	83	44	16	22	38	25	90
4	2	1	2	2	1	2	4	1	2	1	2	1	1	1	74	17	27	43	70	20	76
5	2	1	3	5	2	2	3	1	2	1	1	2	3	2	106	62	5	12	17	40	113
5	2	1	3	5	2	2	3	1	2	3	2	2	3	2	109	22	5	8	13	36	113
7	1	1	3	7	3	1	4	4	2	1	1	2	3	2	85	35	16	19	35	24	80
4	2	1	3	4	2	1	3	1	2	1	1	1	2	2	83	25	17	29	46	21	77
4	2	1	3	4	1	2	1	1	1	2	1	2	3	2	108	48	24	39	63	19	74
3	1	2	3	2	2	1	3	1	2	1	2	2	3	2	88	39	25	54	79	21	64
2	2	1	3	2	2	2	1	2	2	2	2	2	2	1	66	39	23	39	62	20	65
3	2	2	3	3	1	1	1	1	1	2	1	2	1	2	96	36	5	8	13	30	76
3	1	2	3	2	1	1	3	1	2	2	2	2	3	2	110	52	5	8	13	10	114
3	2	1	3	3	1	2	1	2	2	5	2	2	2	2	88	52	29	52	81	24	66
3	2	1	3	2	1	2	1	2	2	1	1	1	2	2	88	39	30	48	78	20	73
3	1	2	3	3	1	1	1	2	1	2	1	1	1	2	110	65	5	8	13	40	114
6	1	1	4	6	3	1	3	2	2	4	1	1	1	2	109	39	25	40	65	30	76
4	1	1	3	3	2	1	1	2	2	1	1	2	1	2	97	49	10	18	28	30	88
4	2	1	3	4	2	2	1	4	2	1	2	2	1	2	110	28	15	16	31	27	96
3	1	1	2	2	1	3	1	1	2	2	2	2	1	1	104	42	5	9	14	40	108
3	2	1	3	3	2	2	1	2	1	4	1	2	1	2	103	55	5	21	26	40	110
5	1	1	4	3	2	1	1	2	2	4	1	2	2	2	92	44	28	55	83	21	70
3	2	2	3	2	1	2	1	2	2	1	1	2	1	2	110	39	25	40	65	30	76
4	2	1	3	2	1	2	1	1	2	2	1	2	2	2	110	50	15	24	39	21	113
4	1	1	3	3	2	1	4	1	2	1	1	2	2	2	88	39	15	30	45	30	88
3	2	1	3	2	1	2	4	2	1	2	1	1	1	1	50	39	23	39	62	23	65
4	2	1	3	4	2	2	3	1	1	2	2	2	1	2	110	31	29	51	80	24	94
4	2	1	3	3	2	2	4	3	2	1	2	2	1	2	90	52	10	20	30	33	102
7	1	1	3	7	3	1	1	1	2	1	2	2	3	2	84	48	22	28	50	24	92
4	2	1	3	4	2	2	3	4	1	2	1	1	1	2	110	39	5	8	13	40	114
6	2	1	3	5	1	2	1	1	2	5	2	2	3	2	96	26	8	10	18	21	97
6	1	1	4	4	2	1	1	2	2	6	2	2	2	2	67	39	27	42	69	20	76
3	2	1	3	3	1	2	4	2	2	1	2	2	3	2	66	29	19	32	51	14	72
4	1	1	4	3	2	1	3	1	2	1	1	2	3	2	88	39	20	31	51	30	74
7	1	1	3	7	3	1	3	3	1	6	2	2	1	1	87	39	30	48	78	30	76
2	2	2	2	2	1	2	7	2	2	1	1	2	3	2	88	39	7	43	50	22	56
3	2	3	3	2	1	2	1	3	2	1	1	2	3	2	110	30	5	8	13	29	76
4	2	1	2	2	1	2	1	3	1	2	1	2	1	2	95	41	15	22	37	18	75
4	2	1	3	4	2	2	4	2	2	5	1	2	1	2	90	35	31	43	74	23	70
6	1	1	3	6	3	1	3	1	2	1	2	2	3	2	63	13	17	34	51	20	75
4	2	1	3	4	2	2	4	4	2	4	2	2	3	2	81	18	23	32	55	28	72
5	1	1	3	3	2	1	4	2	2	4	1	1	2	2	88	52	40	65	105	30	76
2	2	2	2	2	1	2	1	3	2	1	2	2	3	2	97	50	11	15	26	30	78
2	2	2	2	1	1	2	1	2	2	1	2	2	3	2	87	40	6	11	17	16	96
3	2	2	3	2	1	1	3	1	2	1	2	2	3	2	89	41	29	36	65	23	75
2	2	2	3	2	1	2	1	2	2	4	1	2	2	2	110	16	36	45	81	24	73
4	1	1	4	2	2	1	4	1	2	1	1	1	1	2	66	60	5	8	13	38	106
5	2	1	2	4	2	2	4	4	2	1	2	2	3	2	110	20	27	51	78	25	85
4	2	1	3	3	1	2	4	2	2	3	1	2	2	2	104	60	8	12	20	32	85
4	1	1	3	3	2	1	4	1	2	1	1	2	3	2	44	26	23	37	60	18	67
2	2	2	3	2	1	2	1	2	2	1	2	2	3	2	85	40	30	45	75	21	76
7	2	1	2	7	2	2	1	1	1	2	1	1	1	2	86	36	7	12	19	27	88
3	2	1	2	2	1	2	3	2	2	1	1	2	3	2	74	28	5	45	50	23	58
2	2	1	2	2	1	2	3	1	2	2	2	2	1	2	110	18	20	15	35	30	114
5	2	1	3	4	2	2	4	2	1	1	1	2	3	2	107	43	6	14	20	37	85
6	2	3	2	6	2	2	1	3	2	5	2	2	1	2	72	48	30	51	81	12	44
3	2	2	2	2	1	2	4	1	2	1	2	2	3	2	69	32	19	55	74	21	35
6	2	1	2	6	2	2	3	4	2	3	1	2	3	1	71	22	29	59	88	19	70
7	2	1	1	7	2	2	3	1	1	2	1	1	1	2	88	51	6	16	22	36	91
2	2	2	3	2	1	2	1	2	2	1	2	2	3	2	110	65	5	8	13	40	114
4	2	1	3	2	1	2	1	2	2	4	2	2	2	2	107	53	31	36	67	21	81
7	2	1	2	7	3	2	4	4	2	1	1	1	1	2	109	45	13	29	42	27	77
6	1	1	3	4	3	1	4	2	1	2	2	1	1	1	110	46	10	28	38	29	77
4	2	1	3	3	1	2	3	4	2	4	2	2	3	2	88	39	25	39	64	27	76
4	2	1	3	4	1	2	1	2	2	1	2	2	3	2	88	43	10	8	18	18	91
3	2	1	3	2	1	2	4	2	2	1	2	2	3	2	110	65	5	8	13	40	114
4	2	1	3	3	2	2	1	1	2	1	1	1	1	1	110	65	5	8	13	40	114
7	1	1	3	6	3	1	4	4	2	1	2	1	1	2	84	38	14	32	46	21	96
4	2	1	2	4	2	2	4	4	2	6	1	2	1	2	88	52	16	24	40	21	75
4	2	1	3	3	1	2	3	1	1	2	2	2	3	2	107	40	29	41	70	22	75
4	2	1	3	2	1	2	4	1	2	4	2	2	2	2	88	33	7	11	18	24	76
4	2	1	3	3	1	2	6	2	1	1	2	2	2	2	66	39	25	41	66	30	76
4	2	2	2	4	1	2	1	2	2	1	1	2	3	2	110	64	5	8	13	39	114
5	2	1	3	4	3	1	3	1	2	1	1	2	3	2	108	40	7	12	19	31	72
3	2	1	2	2	1	2	4	2	1	2	2	2	1	2	89	39	19	30	49	27	52
5	2	1	3	4	2	2	4	4	1	6	1	1	1	2	110	52	16	27	43	19	79
3	2	1	3	2	1	1	4	1	2	1	1	2	2	2	89	48	42	57	99	25	83
4	2	1	2	3	1	2	4	2	1	2	1	2	1	1	88	46	28	45	73	28	76
7	1	1	3	7	3	1	1	1	2	1	2	2	2	2	84	41	20	32	52	25	79
2	1	1	3	2	1	1	4	1	2	1	2	2	2	2	110	65	25	40	65	30	76
3	2	1	2	3	1	2	4	2	1	2	2	2	1	2	80	39	23	39	62	21	56
3	2	1	3	2	1	2	3	1	2	1	1	2	2	2	88	52	18	29	47	30	74
6	2	1	3	5	2	2	4	1	1	2	1	1	3	2	88	43	12	8	20	26	76
5	1	1	3	4	2	1	4	1	2	1	2	2	3	2	70	39	30	40	70	30	73
3	2	1	3	3	1	2	4	1	1	1	2	2	3	2	85	17	6	53	59	19	49
6	1	1	4	6	3	1	4	1	2	4	1	1	2	2	84	44	6	10	16	32	106
6	1	1	3	6	3	1	4	1	2	1	1	2	3	2	93	44	33	50	83	22	88
7	1	1	3	7	3	1	4	1	2	6	2	2	1	2	88	46	35	55	90	28	73
7	2	3	1	7	2	2	3	1	2	1	1	2	1	2	88	26	11	12	23	12	76
7	2	3	1	7	2	2	3	1	1	2	1	1	1	2	88	39	10	8	18	18	76
6	1	1	3	5	2	1	4	1	2	1	1	2	1	2	68	65	25	39	64	28	76
4	2	1	3	3	1	2	4	2	2	2	2	2	1	2	98	23	9	23	32	25	79
5	1	1	3	4	2	1	4	1	2	1	1	2	2	2	84	51	12	43	55	22	72
5	1	2	3	4	2	1	4	1	1	6	1	1	3	2	110	46	25	51	76	24	82
3	2	1	2	3	1	2	4	1	2	1	2	2	3	2	92	65	50	80	130	40	114
5	2	1	2	4	2	2	4	1	2	1	2	2	1	2	110	42	5	8	13	40	114
3	2	1	2	2	1	2	4	1	2	1	2	2	3	2	68	39	25	40	65	20	65
4	1	2	3	3	1	1	1	1	2	3	2	2	3	1	101	33	23	40	63	25	70
2	2	2	2	1	1	2	4	1	2	1	2	2	3	2	88	24	15	25	40	20	95
7	1	1	3	7	3	1	4	1	1	1	1	1	1	2	110	57	10	14	24	30	88
5	2	1	2	4	1	2	4	2	2	1	2	2	3	2	109	44	10	20	30	20	74
3	2	2	4	1	1	1	3	1	2	1	2	2	3	2	110	65	50	80	130	40	114
4	1	1	3	4	2	3	1	1	1	2	2	2	1	1	90	53	17	30	47	31	90
5	1	1	3	4	2	1	4	2	2	1	1	2	2	2	81	42	16	26	42	26	83
3	2	2	2	2	1	2	1	2	2	1	2	2	2	2	88	26	21	32	53	20	73
7	2	3	2	7	2	2	4	4	1	6	1	1	1	2	108	63	7	8	15	33	94
3	2	2	3	2	2	2	4	2	2	2	2	1	1	2	103	37	45	43	88	21	68
3	1	2	2	2	1	3	1	1	1	2	2	1	1	2	110	65	5	8	13	40	114
3	2	1	1	3	1	2	3	2	1	2	1	1	1	2	102	65	29	43	72	39	114
7	1	1	3	7	3	1	4	1	1	2	2	2	3	2	110	61	21	34	55	28	71
6	2	1	2	6	1	2	3	1	2	5	1	2	3	2	87	39	13	14	27	22	90
4	1	1	3	3	2	1	1	2	2	4	1	1	3	2	96	44	16	29	45	30	84
4	2	1	3	3	1	3	1	1	2	1	1	2	1	2	100	48	17	29	46	29	63
4	2	1	3	4	2	2	4	3	2	1	2	2	2	2	88	42	34	70	104	23	73
5	2	1	3	4	2	2	4	2	2	2	2	2	1	2	88	39	18	35	53	28	78
7	1	1	3	7	3	1	1	1	2	4	1	1	1	2	89	45	5	9	14	36	93
7	2	1	2	7	2	2	4	1	2	1	1	2	3	2	102	35	7	11	18	29	81
2	2	2	2	1	1	2	4	2	1	2	2	2	3	2	110	39	10	19	29	29	78
3	2	1	3	3	1	2	4	1	2	5	1	1	1	2	78	33	20	25	45	24	104
3	2	1	2	3	1	2	1	1	2	1	2	2	3	2	88	47	26	42	68	19	114
4	2	1	2	2	2	2	4	3	1	2	1	1	1	1	44	53	26	43	69	30	84
4	2	1	3	2	1	2	3	2	2	1	2	2	3	2	66	39	32	53	85	27	57
4	2	1	2	4	1	2	4	1	2	1	2	2	3	2	110	43	7	12	19	32	91
4	2	1	3	3	2	2	3	1	1	2	1	1	3	2	91	50	5	10	15	19	79
4	2	1	3	4	2	2	4	2	2	2	2	2	2	2	82	32	11	27	38	20	82
6	2	1	2	6	1	2	1	2	2	1	2	2	1	2	79	24	5	26	31	24	72
4	1	1	3	3	2	1	3	1	2	1	2	2	3	2	86	40	34	57	91	25	74
4	1	1	3	3	2	1	3	1	2	5	2	1	2	2	84	45	23	36	59	28	62
6	1	1	3	5	2	1	4	1	2	3	2	2	3	2	80	37	22	47	69	28	64
2	2	2	2	1	1	2	3	1	2	1	2	2	3	2	88	52	16	40	56	22	68
4	1	1	4	3	1	1	4	1	2	1	2	2	3	2	92	52	12	20	32	38	77
3	1	2	3	2	1	1	1	4	2	1	1	2	1	2	90	42	8	22	30	22	95
2	1	2	3	1	1	1	3	1	2	1	2	2	3	2	110	56	18	27	45	28	85
3	2	2	2	2	1	2	3	2	1	5	1	1	3	2	98	42	6	21	27	19	60
2	2	2	3	2	1	2	3	1	1	2	1	1	3	2	88	52	40	64	104	30	76
4	2	2	3	3	1	2	3	4	2	1	1	2	2	2	110	65	5	15	20	34	68
3	1	2	3	2	1	1	3	1	1	4	1	1	3	2	110	52	26	28	54	30	95
4	2	1	3	3	1	2	3	2	2	1	2	2	3	2	66	41	35	64	99	29	61
4	2	1	3	3	1	2	1	4	1	2	2	2	3	2	110	41	5	8	13	22	114
2	2	2	2	2	1	2	3	1	2	1	1	2	3	2	110	38	12	30	42	30	77
4	2	1	3	3	1	1	3	1	2	1	2	2	1	2	74	49	6	15	21	31	87
6	2	1	3	6	2	1	3	1	2	1	1	2	3	2	85	40	21	37	58	23	69
2	2	2	2	2	1	2	1	3	2	3	1	2	3	2	110	49	5	8	13	40	114
3	2	1	3	3	1	1	3	1	2	2	2	2	1	1	85	48	6	18	24	30	78
7	2	1	2	7	3	2	4	1	2	1	2	2	3	2	83	44	23	33	56	18	69
7	2	1	2	7	2	2	4	4	2	1	2	2	3	2	88	52	5	10	15	40	95
7	2	1	2	7	2	2	4	4	2	4	2	2	3	1	81	48	20	25	45	23	84
6	2	1	2	6	2	2	3	4	2	2	1	1	1	2	93	36	10	21	31	23	86
3	2	1	2	2	1	2	3	2	2	1	2	2	2	2	63	39	20	34	54	20	57
3	2	1	3	4	1	2	3	1	1	2	1	2	1	2	74	35	17	27	44	20	76
3	1	1	3	2	1	1	4	1	2	2	1	2	2	2	98	53	28	48	76	25	68
3	2	2	3	2	1	1	3	2	2	1	1	1	2	2	88	52	34	53	87	30	76
6	2	1	2	5	2	2	4	1	2	1	2	2	1	2	88	24	28	35	63	18	78
6	2	1	3	5	2	2	3	1	1	5	1	2	3	2	85	47	38	60	98	33	96
7	1	1	3	7	3	1	3	2	2	6	1	2	1	2	83	46	18	52	70	21	65
3	2	1	2	2	1	2	3	3	2	4	1	1	1	1	47	22	18	27	45	18	45
2	2	2	2	2	1	2	3	2	2	1	1	2	1	2	110	26	16	26	42	19	77
4	2	1	3	4	1	2	3	3	2	2	1	2	3	2	110	65	5	8	13	40	114
5	2	1	3	5	2	2	6	1	2	1	2	2	3	2	88	39	27	48	75	30	79
4	1	1	3	3	2	1	4	1	1	2	2	1	1	2	22	13	10	16	26	20	95
4	2	1	3	2	1	2	4	1	2	2	2	2	1	2	89	52	15	15	30	30	84
3	2	1	3	3	2	2	6	1	2	1	2	2	3	2	74	52	33	61	94	25	72
3	2	1	3	3	1	2	6	1	2	1	2	2	3	2	66	39	5	8	13	14	86
4	2	1	2	4	1	2	3	2	1	2	2	2	3	2	108	52	5	8	13	37	110
7	2	1	2	7	2	2	4	1	2	6	2	2	1	2	109	50	6	11	17	24	78
6	2	1	3	6	3	2	3	4	1	2	1	2	3	1	97	36	19	52	71	31	92
3	2	1	2	3	1	2	6	4	2	1	2	2	1	2	110	55	5	8	13	27	97
5	1	1	4	2	2	1	3	1	2	1	1	2	2	2	60	39	31	52	83	30	56
4	2	1	3	3	1	2	6	2	2	1	2	2	3	1	84	37	21	36	57	26	76
3	2	1	2	3	1	2	3	2	2	1	1	2	3	1	88	29	10	16	26	20	76
4	2	1	2	4	1	2	3	1	2	2	1	1	3	2	88	25	25	40	65	20	59
4	2	1	3	3	1	2	4	2	2	1	2	2	3	2	88	26	27	45	72	20	76
5	2	1	3	4	2	2	3	1	2	4	1	2	3	2	59	37	19	26	45	28	78
5	2	1	3	4	1	1	4	3	1	3	2	1	3	2	101	48	31	54	85	27	80
3	2	1	3	2	1	2	3	2	2	1	2	2	3	2	90	39	35	56	91	30	76
5	2	1	3	4	2	2	3	1	1	2	2	2	2	2	110	48	33	55	88	32	86
6	2	1	2	4	2	2	3	4	2	1	2	2	3	2	100	46	9	20	29	28	82
5	2	1	3	3	1	2	3	2	1	2	1	1	1	2	110	65	50	80	130	40	114
3	2	1	2	2	1	2	6	2	2	1	2	2	3	2	84	33	26	39	65	22	56
3	2	1	2	3	2	2	4	1	1	4	1	2	3	2	36	39	27	44	71	20	66
7	1	1	3	7	3	1	3	4	1	2	1	1	1	2	106	44	19	25	44	29	92
4	2	1	1	3	1	2	6	3	2	1	2	2	3	2	110	39	37	57	94	29	114
3	2	1	2	1	1	2	6	1	2	4	1	2	1	1	87	37	9	11	20	18	84
2	2	2	2	2	2	2	3	2	1	1	1	1	1	1	107	65	50	80	130	40	114
2	2	2	2	2	1	2	3	1	1	2	1	1	1	2	66	39	20	32	52	20	74
4	2	1	3	4	2	2	3	1	2	4	2	1	1	2	66	39	25	40	65	30	76
5	2	1	3	5	2	2	3	2	1	2	2	2	1	2	110	24	22	36	58	21	51
3	2	1	3	3	1	2	7	1	2	3	2	2	2	2	90	39	20	35	55	20	78
4	2	1	3	4	2	2	5	2	2	1	2	2	3	1	85	39	26	38	64	30	76
4	2	1	3	4	2	2	4	1	2	1	2	2	2	2	77	13	6	9	15	20	56
6	2	1	3	4	1	2	5	1	2	5	1	1	2	2	109	44	18	21	39	24	78
3	2	1	2	3	1	2	3	2	2	4	2	2	3	1	88	29	5	8	13	31	85
3	2	1	2	2	1	2	6	2	2	1	2	2	3	2	84	37	16	31	47	18	72
4	2	1	3	4	1	2	3	1	2	2	2	2	3	2	110	39	20	32	52	31	76
2	2	2	3	2	1	2	6	1	2	1	2	2	2	2	110	39	35	55	90	30	76
5	2	1	3	4	2	2	3	1	2	1	1	1	3	2	78	48	27	46	73	31	79
4	2	1	3	4	2	2	3	4	1	2	1	2	3	2	110	43	8	10	18	22	92
4	2	1	3	3	1	2	3	2	2	1	2	2	3	2	88	37	5	20	25	23	76
3	2	1	2	2	1	2	6	1	1	1	2	2	1	2	107	51	18	45	63	18	71
7	2	1	2	7	3	2	4	4	2	3	1	1	3	2	110	59	16	21	37	40	114
3	2	1	3	3	1	2	4	4	2	1	1	2	1	2	93	42	7	22	29	23	66
3	2	2	2	3	1	2	3	1	2	2	1	1	3	2	66	65	13	61	74	15	34
3	2	2	1	3	1	2	4	1	2	2	1	2	3	2	88	31	19	35	54	20	79
7	2	1	2	7	2	2	3	4	2	1	1	1	1	1	90	41	27	37	64	19	77
3	2	1	3	3	1	2	3	1	2	1	2	2	3	2	72	39	37	59	96	24	52
3	2	1	3	4	2	2	5	2	1	2	2	2	3	2	88	39	7	14	21	30	95
5	2	1	3	4	2	2	4	2	2	2	2	2	1	2	88	47	7	9	16	28	88
4	2	1	3	4	2	2	6	2	2	4	2	2	3	2	71	29	28	59	87	19	74
3	2	1	3	2	1	2	7	2	2	1	2	2	3	2	88	39	37	54	91	28	66
4	2	1	3	3	1	2	5	3	1	3	1	2	1	2	94	26	8	22	30	27	78
3	2	2	3	2	1	2	3	1	2	1	2	2	3	2	66	63	24	50	74	16	93
5	2	1	3	4	1	2	3	1	2	1	2	2	3	2	110	65	50	80	130	40	114
3	2	1	3	2	1	2	5	2	2	2	2	2	3	1	91	39	12	21	33	25	71
4	2	1	3	4	2	2	5	1	1	2	1	2	3	2	110	53	34	60	94	30	102
4	2	1	3	4	1	2	5	1	2	1	2	2	3	2	95	51	10	28	38	25	108
3	2	2	2	2	1	2	5	2	2	1	2	2	1	2	88	35	16	24	40	30	76
4	2	1	3	2	1	2	5	1	2	1	2	2	3	2	97	49	10	26	36	28	109
4	2	1	3	3	2	2	6	2	1	1	2	2	1	2	88	34	44	65	109	30	90
5	2	1	3	3	2	2	3	4	2	1	2	2	1	2	110	52	13	21	34	30	77
4	2	1	2	4	1	2	5	1	2	1	2	2	3	2	86	49	27	47	74	20	51
5	2	1	3	5	3	2	3	4	2	3	2	2	1	1	88	29	21	44	65	26	72
4	2	1	3	4	2	2	4	1	2	1	2	2	1	2	110	65	50	66	116	40	114
4	2	1	2	2	1	2	3	2	2	1	2	2	1	2	91	34	11	15	26	26	80
5	2	1	3	5	2	2	5	2	2	1	2	2	1	2	76	30	26	36	62	21	66
5	2	1	3	3	1	2	3	2	2	2	1	2	3	2	89	44	27	31	58	29	92
4	2	1	3	4	1	2	5	4	2	1	1	2	3	2	45	26	10	16	26	19	69
3	2	1	3	3	1	2	7	1	1	2	1	2	3	2	77	39	26	42	68	20	72
3	2	1	3	3	1	2	4	1	2	1	2	2	3	2	88	45	11	36	47	15	69
3	2	2	2	2	1	2	3	1	2	1	2	2	3	2	66	39	25	40	65	20	57
3	2	2	2	3	1	2	3	2	2	1	2	2	3	2	110	39	50	80	130	19	65
3	2	1	2	2	1	2	3	2	1	1	2	2	3	2	70	39	25	40	65	19	57
3	2	1	3	3	1	2	3	2	2	1	1	2	1	2	63	32	21	32	53	24	76
4	2	1	3	3	1	2	3	1	2	1	1	2	3	1	88	39	27	46	73	27	69
3	2	1	3	2	1	2	3	2	2	1	2	2	3	2	66	39	22	39	61	21	57
3	1	2	4	1	1	1	4	1	2	2	1	2	3	1	83	39	13	23	36	24	76
3	2	1	3	4	1	2	3	1	1	2	2	2	2	2	110	39	10	16	26	30	95
3	2	2	3	2	1	2	3	2	1	2	1	1	1	2	110	40	10	16	26	30	95
7	2	1	2	6	2	2	3	1	1	2	1	2	3	2	91	44	13	20	33	21	74
4	2	1	3	3	2	2	3	2	2	1	2	2	1	2	110	56	5	16	21	27	107
4	2	1	3	4	2	2	3	1	2	2	1	2	3	2	66	39	31	56	87	26	61
3	2	1	3	3	1	2	3	2	1	3	2	2	3	2	88	38	19	44	63	17	72
4	2	1	3	4	2	2	5	2	2	4	1	1	3	2	110	53	5	8	13	39	93
5	2	1	3	4	2	2	6	4	2	4	2	2	1	2	110	54	20	20	40	27	99
7	1	1	3	7	3	1	4	4	2	1	1	2	3	2	93	50	27	41	68	28	94
3	2	1	2	3	1	2	3	2	2	1	2	2	3	2	66	39	5	8	13	10	76
5	2	1	3	4	2	2	7	1	2	2	1	1	2	2	90	36	25	37	62	23	82
4	2	1	3	4	2	2	3	2	1	2	1	1	1	1	92	48	5	8	13	31	95
3	2	1	2	3	2	2	5	2	1	2	2	2	1	2	66	39	41	63	104	30	95
7	2	1	1	6	1	2	6	1	1	2	1	1	1	2	88	39	5	8	13	12	77
4	2	1	2	4	2	2	3	1	2	4	1	2	1	2	88	42	26	57	83	19	56
2	2	1	2	2	1	2	6	2	1	2	2	2	2	2	78	43	37	62	99	30	68
3	2	1	2	2	1	2	3	1	2	2	1	2	1	2	88	53	11	15	26	26	70
3	2	2	3	3	1	2	3	2	2	1	2	2	3	2	86	35	5	17	22	20	82
4	2	1	2	3	1	2	3	2	2	1	1	2	1	2	88	26	11	18	29	20	62
2	2	2	3	2	1	2	7	2	2	1	1	2	2	2	106	63	9	55	64	20	68
3	2	1	3	3	2	2	6	2	2	2	2	2	3	2	105	43	23	59	82	31	77
5	2	1	3	4	3	2	3	1	2	1	1	2	3	2	110	36	26	41	67	30	114
4	2	1	2	2	1	2	6	2	2	1	2	2	2	2	66	39	25	40	65	20	63
3	1	2	3	2	1	1	4	1	1	2	2	1	1	2	110	38	5	8	13	30	113
4	2	1	2	3	1	2	3	3	2	1	2	2	1	2	87	21	31	48	79	21	73
5	2	1	3	5	2	2	5	2	2	3	2	2	3	1	86	22	7	18	25	21	84
4	2	1	2	3	1	2	7	2	1	4	1	2	2	2	110	39	10	16	26	40	114
3	2	1	2	3	1	2	3	1	2	1	1	2	3	2	99	39	11	29	40	14	84
7	2	1	2	7	3	2	3	4	1	2	1	2	1	1	107	52	25	28	53	31	100
6	1	1	4	5	3	1	5	4	2	1	2	2	3	2	74	44	34	61	95	33	88
7	2	1	2	6	1	2	6	1	1	4	1	2	1	2	88	60	10	8	18	29	113
4	2	1	1	3	1	2	3	2	2	4	2	2	3	2	84	44	29	48	77	20	71
2	2	2	2	1	1	2	5	1	1	2	2	2	2	2	110	40	11	23	34	25	76
2	2	2	2	1	1	2	3	3	1	2	2	2	3	2	110	52	5	8	13	21	114
7	2	1	2	7	3	2	5	1	2	1	2	2	3	1	103	45	13	13	26	33	101
5	2	1	3	4	1	2	6	1	1	4	2	1	3	2	110	38	9	8	17	20	65
3	2	1	3	3	2	2	7	1	1	2	1	1	1	2	22	13	5	8	13	10	19
4	2	1	3	3	2	2	3	1	2	1	2	2	3	2	88	52	33	51	84	30	76
4	2	1	3	3	1	2	6	2	2	5	2	2	3	2	81	21	9	14	23	27	91
7	2	1	2	7	2	2	3	1	1	2	1	2	1	2	92	34	14	11	25	31	94
5	2	1	3	4	2	1	5	1	1	2	2	2	1	1	85	36	35	62	97	28	72
4	2	1	3	4	1	2	3	1	2	1	1	2	3	1	105	42	9	13	22	19	90
3	2	1	3	3	1	2	3	1	2	1	2	2	2	2	110	46	15	11	26	30	89
7	2	1	3	6	3	1	5	1	1	2	2	2	1	2	110	49	14	15	29	26	86
4	2	1	2	2	1	2	3	2	2	1	2	2	3	2	88	13	5	10	15	30	76
4	2	1	3	4	2	2	3	1	2	1	2	2	3	2	69	29	47	68	115	19	37
4	2	1	2	2	1	2	4	2	2	1	2	2	2	2	68	39	25	40	65	27	76
4	1	1	4	2	2	1	4	1	1	3	1	2	1	1	110	51	5	8	13	40	114
3	2	1	3	2	1	2	3	2	2	2	1	2	3	2	110	26	15	24	39	20	38
4	1	2	3	2	1	1	3	1	1	1	1	2	1	2	105	54	6	8	14	31	95
3	2	1	3	3	2	2	4	1	2	4	2	1	1	1	110	61	5	8	13	34	91
7	2	1	2	7	2	2	6	1	2	1	2	2	3	2	77	49	27	20	47	30	69
2	2	1	2	1	1	2	6	1	1	2	2	2	1	2	104	37	8	17	25	20	95
7	2	1	1	7	2	2	5	4	2	3	2	1	3	1	87	42	22	23	45	27	106
7	2	1	2	7	2	1	5	1	2	3	2	2	3	2	93	38	7	19	26	21	73
2	2	2	2	2	1	2	4	1	2	1	2	2	1	2	110	65	15	24	39	20	76
7	2	1	2	7	2	2	5	4	2	1	1	2	3	2	110	39	13	35	48	32	90
4	2	1	3	3	1	1	5	2	2	2	2	2	2	2	65	26	25	40	65	20	76
7	2	1	2	7	2	2	5	1	2	3	2	2	1	1	98	42	32	38	70	26	78
3	2	1	3	1	1	1	3	1	2	1	2	2	3	2	76	36	30	62	92	22	65
4	2	1	2	4	1	2	5	2	2	1	2	2	3	2	88	52	16	29	45	30	62
4	2	1	3	3	2	2	6	1	2	1	2	1	3	2	94	53	14	27	41	26	73
7	2	3	3	7	2	1	5	4	2	1	2	2	3	1	84	20	14	32	46	25	64
4	2	2	3	4	1	1	5	2	2	6	2	2	1	1	83	39	6	36	42	21	75
4	2	1	3	4	1	2	5	1	2	3	2	2	1	2	110	39	13	11	24	32	100
7	2	1	1	7	2	2	1	3	2	1	1	2	3	2	110	57	28	37	65	39	94
3	2	1	2	2	1	2	3	1	1	1	2	2	3	2	44	26	33	71	104	21	33
6	2	1	3	4	2	1	5	4	2	4	2	2	3	2	91	33	6	25	31	20	75
2	2	2	1	2	1	2	3	1	2	1	1	2	3	2	87	40	8	36	44	22	74
3	2	2	3	2	1	2	3	2	2	5	2	2	2	2	63	40	35	67	102	17	38
7	2	1	2	7	2	2	4	4	2	2	2	2	1	2	22	22	18	28	46	13	28
4	2	1	3	3	1	2	6	2	2	1	2	2	1	2	104	42	39	64	103	28	75
4	2	1	3	3	1	1	5	2	2	6	2	2	3	2	86	52	15	24	39	21	76
7	2	1	2	7	2	2	5	4	2	2	1	2	2	2	99	57	6	14	20	33	103
3	2	2	3	3	1	2	3	2	2	1	2	2	3	2	88	19	10	35	45	13	59
3	2	1	2	2	1	2	5	2	1	1	2	2	3	2	110	65	31	45	76	34	114
4	2	1	3	4	1	2	3	1	2	1	2	2	1	2	82	51	21	31	52	29	72
3	2	1	3	3	2	2	7	1	1	2	2	2	3	2	110	52	5	8	13	27	95
2	2	2	2	2	1	2	3	2	2	2	2	2	1	2	68	41	21	41	62	24	75
4	2	1	3	4	2	2	4	1	2	2	2	2	1	2	110	48	5	8	13	36	95
3	2	1	3	3	1	2	5	2	2	1	2	2	3	2	110	40	11	42	53	40	114
3	2	1	3	4	2	2	3	1	1	2	1	2	1	2	88	41	21	10	31	21	94
3	2	1	2	3	1	2	3	2	2	1	2	2	3	2	66	39	5	8	13	20	76
7	2	1	3	7	2	2	5	4	2	1	2	2	2	2	89	45	16	26	42	32	72
4	2	1	3	3	1	2	7	1	2	1	2	2	3	2	61	36	26	43	69	25	56
3	2	1	3	3	1	2	6	2	2	1	1	2	1	2	91	49	26	35	61	26	76
7	2	1	2	7	2	2	3	4	2	1	2	2	2	1	108	21	30	69	99	17	89
3	2	1	3	2	2	2	3	1	2	1	2	2	3	2	96	42	10	26	36	20	78
4	2	1	3	4	2	2	5	1	2	1	2	2	2	2	87	39	16	27	43	20	95
3	2	1	2	3	1	2	7	1	2	4	2	2	3	2	90	38	30	39	69	24	42
3	2	1	3	3	1	2	3	2	1	1	2	2	3	2	79	32	23	32	55	19	61
3	2	2	2	2	1	2	3	1	2	2	1	2	2	2	110	47	28	43	71	30	95
3	2	1	3	3	2	2	3	2	1	6	1	2	1	2	110	52	33	44	77	27	82
3	2	1	3	2	1	2	6	2	2	1	1	2	1	2	110	57	35	59	94	30	76
6	2	1	2	6	2	2	3	1	2	1	2	2	3	2	79	17	26	66	92	22	61
4	2	1	3	3	1	2	3	1	2	2	1	2	2	2	70	17	9	17	26	18	68
3	2	1	2	2	1	2	6	2	2	1	2	2	2	2	110	35	22	32	54	35	95
2	2	1	2	1	1	2	4	2	2	4	2	2	3	2	110	33	17	25	42	24	76
5	1	1	3	5	3	1	4	1	1	1	1	1	1	2	110	64	18	33	51	27	112
3	2	1	3	3	1	2	3	2	1	2	1	1	1	2	110	65	25	35	60	19	83
3	2	1	2	2	2	2	4	2	1	6	1	1	1	2	110	18	9	14	23	40	112
3	2	2	3	3	1	2	7	1	2	1	1	2	3	2	80	25	13	35	48	20	68
4	2	1	2	4	2	2	3	2	2	3	2	2	3	2	110	52	5	8	13	40	75
4	2	1	2	4	2	2	5	1	2	1	1	2	1	2	110	39	20	31	51	20	66
2	2	1	2	2	2	2	4	2	1	2	1	1	1	1	110	29	15	26	41	29	97
4	1	1	3	3	2	1	5	1	1	5	2	2	3	1	87	52	30	48	78	30	76
4	2	1	2	3	1	2	3	2	2	1	2	2	1	2	66	39	5	8	13	20	76
3	2	2	2	2	1	2	3	1	1	2	2	2	1	1	110	65	29	43	72	38	114
3	2	1	2	1	1	2	4	2	2	4	2	2	1	2	88	36	10	20	30	18	86
3	2	1	2	3	1	2	7	1	1	1	1	1	1	2	110	50	9	8	17	24	114
4	2	1	3	4	2	2	3	4	2	2	2	2	2	2	87	39	5	11	16	28	80
3	2	1	2	3	1	2	3	1	1	2	1	1	1	2	110	52	5	8	13	30	114
3	2	1	2	2	1	2	3	2	2	1	2	2	3	2	107	48	5	10	15	28	91
2	2	2	2	2	1	2	4	2	2	5	2	2	3	2	66	39	22	43	65	22	72
3	2	1	3	3	2	2	5	2	2	1	2	2	1	2	88	49	5	14	19	30	76
5	2	3	2	4	2	2	4	4	2	3	2	2	3	2	110	65	40	64	104	20	76
3	2	1	3	3	1	2	3	2	2	2	2	2	3	2	97	64	30	54	84	18	79
6	2	1	3	5	2	2	4	4	2	6	2	2	3	2	84	30	22	34	56	17	73
4	2	1	2	1	1	2	4	2	2	1	2	2	3	2	66	30	19	30	49	21	95
6	2	1	2	5	2	2	5	3	2	1	1	1	1	2	110	65	14	9	23	40	95
3	2	1	3	4	1	2	4	2	2	2	2	2	3	2	87	50	5	16	21	19	90
4	2	1	3	3	1	2	5	2	2	2	2	2	2	2	81	24	22	35	57	27	69
3	2	1	2	1	1	2	4	2	2	1	2	2	3	2	66	49	29	47	76	30	87
2	2	2	3	2	1	2	3	1	2	1	2	2	3	2	88	65	27	39	66	27	90
4	2	1	3	3	1	2	4	2	2	2	2	2	3	2	93	41	25	35	60	14	55
5	2	1	3	4	1	2	4	1	1	2	1	1	1	2	110	41	7	12	19	40	74
2	2	1	2	1	1	2	6	2	2	1	2	2	3	2	110	30	5	8	13	32	95
3	2	1	2	2	1	2	4	1	2	1	2	2	3	2	81	45	30	47	77	30	76
3	2	2	3	3	1	2	3	2	2	1	2	2	3	2	65	29	45	69	114	22	55
4	2	1	3	3	1	2	4	2	1	2	1	1	1	2	110	65	5	8	13	40	114
2	2	2	2	2	1	2	4	3	2	1	2	2	3	2	66	13	7	14	21	16	43
3	2	2	3	3	1	2	3	2	2	1	1	1	1	1	92	63	33	52	85	27	66
3	2	1	3	3	1	2	3	2	1	2	1	2	1	1	110	65	11	41	52	27	90
3	2	1	2	2	1	2	4	1	2	1	2	2	3	2	86	46	20	32	52	20	76
2	2	2	3	2	1	2	3	2	1	2	2	2	3	2	88	47	20	33	53	21	75
4	2	1	3	4	1	2	4	4	1	4	1	1	1	2	102	42	34	61	95	28	72
2	2	2	2	1	1	2	3	2	2	1	2	2	3	2	83	52	33	51	84	30	76
4	2	1	3	4	2	2	4	1	2	3	2	2	3	2	82	48	36	50	86	29	76
3	2	1	3	3	1	2	4	2	2	1	2	2	2	2	110	52	40	64	104	30	95
2	2	2	2	1	1	2	3	2	2	1	2	1	3	2	88	42	34	56	90	15	70
5	2	1	3	5	2	2	3	4	2	1	2	2	1	2	96	62	37	69	106	16	59
4	2	1	3	3	2	2	4	2	2	1	2	2	2	2	89	25	38	62	100	30	90
3	2	1	2	2	1	2	4	1	2	1	2	2	3	2	105	40	8	18	26	11	76
4	2	1	3	4	1	2	3	1	2	3	2	2	3	1	86	39	30	48	78	30	76
3	2	1	2	3	1	2	4	1	2	1	2	2	3	2	88	52	36	56	92	40	114
3	2	1	3	3	1	2	3	2	1	2	2	2	2	2	110	47	21	29	50	24	94
2	2	2	3	2	1	2	3	1	2	1	1	2	3	1	66	39	25	39	64	20	50
4	2	1	3	3	1	2	3	2	2	3	1	1	1	2	99	46	11	23	34	37	95
3	2	1	2	3	1	2	3	2	2	3	2	2	2	2	82	39	7	10	17	20	76
4	2	1	3	4	2	2	4	2	2	1	2	2	3	2	44	39	10	16	26	20	57
4	2	2	2	2	1	2	3	2	2	1	1	1	3	2	107	13	5	33	38	20	76
3	2	1	2	3	1	2	4	1	2	1	1	2	1	2	103	40	5	21	26	17	91
4	2	1	3	4	2	2	4	2	2	1	2	2	3	1	89	16	34	48	82	11	50
4	2	1	3	4	1	2	3	2	2	1	2	2	3	2	88	50	19	24	43	21	78
3	2	1	2	2	1	2	3	2	2	1	2	2	1	1	88	49	21	44	65	23	68
4	2	1	2	4	2	2	4	1	2	1	2	2	2	2	44	26	29	57	86	20	74
4	2	1	3	4	1	2	4	1	2	1	1	2	2	2	110	38	22	33	55	34	102
2	2	2	3	2	2	2	3	3	2	2	2	2	3	2	88	39	21	32	53	20	74
3	2	1	2	2	1	2	6	2	2	1	2	2	1	2	88	37	25	39	64	23	75
3	2	2	3	3	1	2	6	2	2	5	2	2	2	2	81	45	6	24	30	18	95
3	2	1	3	3	1	2	3	4	2	1	1	2	3	2	66	38	18	42	60	29	70
3	2	1	2	2	1	2	4	2	2	3	2	2	3	2	82	49	30	45	75	19	92
7	2	1	1	5	1	2	3	1	1	6	1	1	1	2	48	39	30	48	78	30	76
4	2	1	3	3	2	2	4	2	2	1	2	2	1	2	80	29	22	17	39	19	80
4	2	1	3	2	1	2	4	1	2	1	2	1	1	2	78	44	11	35	46	21	66
3	2	2	2	2	1	2	3	1	2	4	2	2	3	2	72	40	6	22	28	22	72
2	2	1	3	2	1	2	3	2	2	4	1	2	3	2	110	40	25	40	65	19	63
7	2	1	2	6	2	2	3	2	2	2	2	2	3	2	86	39	30	48	78	30	76
2	2	2	3	1	1	2	4	1	2	1	1	2	1	2	98	57	22	25	47	21	84
2	2	2	3	2	1	2	3	2	1	3	2	2	3	2	88	39	10	24	34	20	72
2	2	2	2	2	1	2	3	2	2	1	2	2	3	2	91	31	6	10	16	28	91
5	2	1	3	4	1	2	7	1	1	2	2	2	3	1	88	25	25	40	65	19	95
3	2	1	3	4	2	2	3	1	2	1	2	2	3	2	108	52	9	27	36	26	84
3	2	1	3	3	2	2	3	2	1	2	2	1	1	2	110	65	5	11	16	40	114
2	2	2	2	2	1	2	3	2	2	1	2	2	3	2	66	65	30	48	78	20	73
3	2	1	3	3	1	2	3	1	2	2	2	2	3	2	110	39	33	50	83	29	80
4	2	1	3	4	1	2	4	1	2	2	2	2	3	2	107	64	5	8	13	34	95
6	2	1	2	2	2	2	3	1	2	3	1	2	1	2	98	30	9	10	19	27	94
6	1	1	3	5	3	1	5	3	2	2	1	2	1	2	70	38	24	41	65	27	76
4	2	1	2	3	1	2	3	1	1	4	1	1	1	2	110	38	27	48	75	40	114
3	2	1	2	2	1	2	3	1	2	3	2	2	3	2	110	60	10	11	21	21	95
4	1	1	3	3	2	1	5	1	1	4	2	1	1	2	90	52	27	45	72	31	80
5	2	1	3	4	2	2	3	2	2	1	2	2	3	2	44	29	7	9	16	31	87
4	2	1	3	4	2	2	3	4	2	4	1	2	1	2	87	40	35	52	87	34	91
3	2	1	2	1	1	2	4	1	2	4	2	2	2	2	87	39	26	37	63	28	85
5	2	1	3	6	3	1	5	1	2	2	2	2	3	2	92	47	7	13	20	30	84
3	2	1	3	3	1	1	5	1	1	5	1	2	1	1	68	39	35	57	92	30	76
6	2	3	1	6	1	2	3	4	2	3	2	2	1	2	80	53	37	61	98	32	94
6	2	1	3	5	2	1	5	1	2	3	2	2	3	2	89	43	19	32	51	25	65
7	2	1	3	7	2	1	5	2	1	3	2	2	3	1	82	39	7	9	16	27	79
4	2	1	3	3	2	2	3	2	2	4	1	2	3	2	78	50	31	54	85	24	81
5	1	1	3	3	2	1	4	1	2	1	1	2	1	2	92	58	43	69	112	35	98
7	1	1	3	6	3	1	4	4	1	4	1	1	1	2	81	25	20	33	53	19	56
4	2	1	3	3	2	1	5	2	2	1	2	2	3	2	87	40	31	25	56	25	69
6	2	1	2	6	2	2	3	1	1	2	1	2	1	2	107	34	30	49	79	30	77
7	2	1	2	7	2	1	5	1	2	1	2	2	1	2	82	44	11	22	33	20	76
3	1	2	3	2	1	1	4	1	1	2	2	2	1	2	110	35	30	47	77	30	81
4	2	1	3	2	1	1	5	1	2	2	2	2	3	2	88	37	6	11	17	30	78
7	2	1	2	7	2	1	5	1	1	2	1	2	1	2	87	51	23	41	64	18	76
7	2	1	2	7	2	2	3	1	2	4	2	2	3	2	106	33	19	19	38	19	72
5	1	1	3	3	2	1	4	1	1	3	2	2	3	2	110	26	14	23	37	20	57
7	2	1	1	7	1	2	3	1	1	6	1	1	1	1	70	39	32	35	67	27	78
4	2	1	2	4	1	2	4	2	1	4	2	2	3	2	71	13	19	49	68	17	58
6	1	1	3	4	2	1	4	2	2	1	2	2	3	2	109	65	37	48	85	40	114
7	2	1	3	7	3	1	5	4	2	1	2	2	3	2	102	56	12	11	23	30	100
4	2	1	2	2	1	2	3	1	2	1	2	2	1	2	84	26	10	21	31	20	75
7	2	1	1	7	2	2	5	4	2	3	2	2	3	1	100	45	31	51	82	30	54
4	2	1	3	4	2	2	5	1	1	2	2	2	3	2	84	46	27	33	60	25	65
3	2	1	2	1	1	2	3	2	2	1	2	2	1	2	78	18	8	20	28	15	68
5	2	1	3	4	2	2	3	1	1	2	1	1	1	2	99	42	5	22	27	35	92
5	2	1	3	4	2	2	5	3	2	3	1	2	3	2	96	48	9	42	51	27	80
5	2	1	3	5	2	2	5	4	2	3	1	2	2	2	110	52	49	72	121	38	101
7	2	1	3	7	3	1	5	1	2	4	2	2	2	1	101	41	19	25	44	32	82
7	2	1	3	7	3	1	5	1	2	3	2	2	3	1	86	39	9	8	17	25	76
5	2	1	2	4	2	2	3	4	2	1	1	2	3	2	106	53	35	48	83	30	71
3	2	2	2	2	1	2	3	2	2	1	2	2	3	2	81	38	25	39	64	20	69
6	2	1	2	6	2	2	6	2	2	4	2	2	1	2	99	34	5	10	15	20	88
6	1	1	3	4	2	1	4	1	2	1	1	2	3	2	66	39	45	72	117	30	80
4	2	1	3	3	2	1	5	1	1	4	2	2	1	2	107	40	22	23	45	31	91
7	2	1	3	7	3	1	5	1	2	4	2	2	3	2	100	44	15	19	34	23	87
7	2	1	2	7	3	2	5	1	2	1	1	2	1	2	68	36	5	8	13	23	103
6	1	1	3	5	3	1	3	1	2	1	1	2	3	2	76	49	11	18	29	20	75
3	2	1	2	3	1	2	3	2	1	2	2	2	1	2	36	27	7	12	19	13	95
7	2	1	2	7	2	2	4	4	2	1	2	2	3	2	81	34	14	23	37	22	69
7	1	1	2	7	2	1	3	1	2	2	2	2	3	2	88	39	14	42	56	25	78
3	2	1	3	2	1	1	3	1	2	2	1	1	1	2	103	52	29	47	76	28	95
3	1	1	3	3	2	1	3	2	2	3	2	2	2	2	103	37	15	27	42	27	78
7	1	1	3	7	3	1	3	4	2	3	1	1	1	2	103	46	22	37	59	23	89
4	2	1	3	4	2	2	3	1	1	1	1	2	1	2	88	33	25	40	65	30	95
4	1	1	3	3	2	1	5	2	2	1	2	2	3	2	89	52	10	16	26	30	95
6	1	1	3	4	2	1	4	2	2	1	2	2	1	2	110	60	12	34	46	34	95
